# Supplementary material for: Nanomedicine-Based Gene Delivery for a Truncated Tumor Suppressor RB94 Promotes Lung Cancer Immunity
Source: Cancers (Basel). 2022 Oct 18;14(20):5092. doi: 10.3390/cancers14205092 (PMC9600612; doi:10.3390/cancers14205092)
Supplement: Supplementary file 1 [file cancers-14-05092-s001.zip]

Archive with 1 entries (1 files):
- cancers-1969511-supplementary.pdf
